# Supplementary material for: Poly[μ2-chlorido-(μ2-3H +-1,3,4-thia­diazo­lium-2-thiol­ato-κ2 S:S)silver(I)]
Source: Acta Crystallogr Sect E Struct Rep Online. 2009 Apr 10;65(Pt 5):m507. doi: 10.1107/S1600536809012975 (PMC2977568; doi:10.1107/S1600536809012975)
Supplement: Supplementary file 1 [file e-65-0m507-sup1.cif]

##############################################################################
###                                                                        ###
###        Electronic paper (Acta Crystallographica Section E)             ###
###                                                                        ###
##############################################################################
#                                                                            #
# This CIF contains the data in a paper accepted for publication in Acta     #
# Crystallographica Section E. It conforms to the requirements of Notes      #
# for Authors for Section E, and has been peer reviewed under the auspices   #
# of the IUCr Commission on Journals.                                        #
#                                                                            #
# Full details of the Crystallographic Information File format               #
# are given in the paper "The Crystallographic Information File (CIF):       #
# a New Standard Archive File for Crystallography" by S. R. Hall, F. H.      #
# Allen and I. D. Brown [Acta Cryst. (1991), A47, 655-685].                  #
#                                                                            #
# The current version of the core CIF dictionary is obtainable from          #
# ftp://ftp.iucr.org/pub/cif_core.dic. The current version number is 2.4.    #
#                                                                            #
# Software is freely available for graphical display of the structure(s) in  #
# this CIF.  For information consult the CIF home page http://www.iucr.org/  #
# cif/home.html                                                              #
#                                                                            #
# This file may be used for bona fide research purposes within the           #
# scientific community so long as proper attribution is given to the journal # 
# article from which it was obtained.                                        #
#                                                                            #
##############################################################################
                                             
data_I
_audit_creation_method     SHELXL-97
_chemical_name_systematic
;
Poly[\m~2~-chlorido-(\m~2~-3<i>H</i>^+^-1,3,4-thiadiazolium-2-thiolato-
\k^2^<i>S</i>:<i>S</i>)silver(I)]
;
_chemical_name_common     ?
_chemical_formula_moiety     'C2 H2 Ag Cl N2 S2'
_chemical_formula_sum     'C2 H2 Ag Cl N2 S2'
_chemical_formula_iupac     '[Ag Cl (C2 H2 N2 S2)]'
_chemical_formula_weight     261.50
_chemical_melting_point     ?
_symmetry_cell_setting     Orthorhombic
_symmetry_space_group_name_H-M     'P 21 21 21'
_symmetry_space_group_name_Hall     'P 2ac 2ab'
loop_
    _symmetry_equiv_pos_as_xyz
    'x, y, z'
    '-x+1/2, -y, z+1/2'
    '-x, y+1/2, -z+1/2'
    'x+1/2, -y+1/2, -z'
_cell_length_a     4.0316(9)
_cell_length_b     8.473(2)
_cell_length_c     18.368(4)
_cell_angle_alpha     90.00
_cell_angle_beta     90.00
_cell_angle_gamma     90.00
_cell_volume     627.4(2)
_cell_formula_units_Z     4
_cell_measurement_reflns_used     1870
_cell_measurement_theta_min     3.27
_cell_measurement_theta_max     27.21
_cell_measurement_temperature     294(2)
_exptl_crystal_description     Block
_exptl_crystal_colour     colourless
_exptl_crystal_size_max     0.23
_exptl_crystal_size_mid     0.13
_exptl_crystal_size_min     0.06
_exptl_crystal_density_diffrn     2.768
_exptl_crystal_density_meas     ?
_exptl_crystal_density_method     'not measured'
_exptl_crystal_F_000     496
_exptl_absorpt_coefficient_mu     4.186
_exptl_absorpt_correction_type     multi-scan
_exptl_absorpt_process_details     '(SADABS; Bruker, 1997)'
_exptl_absorpt_correction_T_min     0.4461
_exptl_absorpt_correction_T_max     0.7863
_exptl_special_details
;
;
_diffrn_ambient_temperature     294(2)
_diffrn_radiation_type     MoK\a
_diffrn_radiation_wavelength     0.71073
_diffrn_radiation_source     'fine-focus sealed tube'
_diffrn_radiation_monochromator     graphite
_diffrn_measurement_device_type     'Bruker SMART CCD area-detector'
_diffrn_measurement_method     '\f and \w'
_diffrn_detector_area_resol_mean     ?
_diffrn_reflns_number     4169
_diffrn_reflns_av_R_equivalents     0.0352
_diffrn_reflns_av_sigmaI/netI     0.0322
_diffrn_reflns_theta_min     2.65
_diffrn_reflns_theta_max     25.50
_diffrn_reflns_theta_full     25.50
_diffrn_measured_fraction_theta_max     0.999
_diffrn_measured_fraction_theta_full     0.999
_diffrn_reflns_limit_h_min     -4
_diffrn_reflns_limit_h_max     4
_diffrn_reflns_limit_k_min     -10
_diffrn_reflns_limit_k_max     10
_diffrn_reflns_limit_l_min     -22
_diffrn_reflns_limit_l_max     22
_diffrn_standards_number     0
_diffrn_standards_interval_count     ?
_diffrn_standards_interval_time     ?
_diffrn_standards_decay_%     ?
_refine_special_details
;
;
_reflns_number_total     1161
_reflns_number_gt     1085
_reflns_threshold_expression     I>2\s(I)
_refine_ls_structure_factor_coef     Fsqd
_refine_ls_matrix_type     full
_refine_ls_R_factor_all     0.0340
_refine_ls_R_factor_gt     0.0313
_refine_ls_wR_factor_gt     0.0804
_refine_ls_wR_factor_ref     0.0828
_refine_ls_goodness_of_fit_ref     1.085
_refine_ls_restrained_S_all     1.085
_refine_ls_number_reflns     1161
_refine_ls_number_parameters     73
_refine_ls_number_restraints     0
_refine_ls_hydrogen_treatment     constr
_refine_ls_weighting_scheme     calc
_refine_ls_weighting_details
                 'calc w=1/[\s^2^(Fo^2^)+(0.0526P)^2^] where P=(Fo^2^+2Fc^2^)/3'
_atom_sites_solution_hydrogens     geom
_atom_sites_solution_primary     direct
_atom_sites_solution_secondary     difmap
_refine_ls_shift/su_max     0.000
_refine_ls_shift/su_mean     0.000
_refine_diff_density_max     1.220
_refine_diff_density_min     -0.653
_refine_ls_extinction_method     none
_refine_ls_extinction_coef     ?
_refine_ls_abs_structure_details     'Flack (1983), 438 Friedel pairs'
_refine_ls_abs_structure_Flack     0.05(6)
loop_
    _atom_type_symbol
    _atom_type_description
    _atom_type_scat_dispersion_real
    _atom_type_scat_dispersion_imag
    _atom_type_scat_source
    'C' 'C' 0.0033 0.0016
                         'International Tables Vol C Tables 4.2.6.8 and 6.1.1.4'
    'H' 'H' 0.0000 0.0000
                         'International Tables Vol C Tables 4.2.6.8 and 6.1.1.4'
    'N' 'N' 0.0061 0.0033
                         'International Tables Vol C Tables 4.2.6.8 and 6.1.1.4'
    'S' 'S' 0.1246 0.1234
                         'International Tables Vol C Tables 4.2.6.8 and 6.1.1.4'
    'Cl' 'Cl' 0.1484 0.1585
                         'International Tables Vol C Tables 4.2.6.8 and 6.1.1.4'
    'Ag' 'Ag' -0.8971 1.1015
                         'International Tables Vol C Tables 4.2.6.8 and 6.1.1.4'
_computing_data_collection     'SMART (Bruker, 1997)'
_computing_cell_refinement     'SAINT (Bruker, 1997)'
_computing_data_reduction     'SAINT (Bruker, 1997)'
_computing_structure_solution     'SHELXS97 (Sheldrick, 2008)'
_computing_structure_refinement     'SHELXL97 (Sheldrick, 2008)'
_computing_molecular_graphics     'SHELXTL (Sheldrick, 2008)'
_computing_publication_material     'SHELXTL (Sheldrick, 2008)'
loop_
    _atom_site_type_symbol
    _atom_site_label
    _atom_site_fract_x
    _atom_site_fract_y
    _atom_site_fract_z
    _atom_site_U_iso_or_equiv
    _atom_site_adp_type
    _atom_site_calc_flag
    _atom_site_refinement_flags
    _atom_site_occupancy
    _atom_site_disorder_assembly
    _atom_site_disorder_group
    Ag Ag1 0.97702(12) -0.03604(5) 0.18414(2) 0.04254(19) Uani d . 1 . .
    Cl Cl1 1.4870(4) -0.08711(14) 0.09609(6) 0.0323(3) Uani d . 1 . .
    S S1 0.6628(4) 0.55205(15) 0.14333(7) 0.0346(3) Uani d . 1 . .
    S S2 0.9323(4) 0.25800(16) 0.21696(7) 0.0356(4) Uani d . 1 . .
    N N1 0.6067(12) 0.2855(5) 0.0889(2) 0.0350(12) Uani d . 1 . .
    H H1 0.6188 0.1852 0.0823 0.042 Uiso calc R 1 . .
    N N2 0.4580(15) 0.3800(5) 0.0387(2) 0.0420(13) Uani d . 1 . .
    C C1 0.7324(12) 0.3512(6) 0.1482(2) 0.0266(11) Uani d . 1 . .
    C C2 0.4723(15) 0.5228(6) 0.0601(3) 0.0329(12) Uani d . 1 . .
    H H2 0.3863 0.6056 0.0327 0.039 Uiso calc R 1 . .
loop_
    _atom_site_aniso_label
    _atom_site_aniso_U_11
    _atom_site_aniso_U_22
    _atom_site_aniso_U_33
    _atom_site_aniso_U_12
    _atom_site_aniso_U_13
    _atom_site_aniso_U_23
    Ag1 0.0574(3) 0.0311(3) 0.0391(3) 0.0042(2) -0.0090(2) 0.00192(16)
    Cl1 0.0369(7) 0.0237(6) 0.0365(6) -0.0013(6) -0.0016(6) -0.0009(5)
    S1 0.0485(8) 0.0187(6) 0.0364(7) 0.0010(6) -0.0108(6) -0.0037(6)
    S2 0.0546(9) 0.0215(6) 0.0307(7) 0.0065(6) -0.0107(6) -0.0034(5)
    N1 0.059(3) 0.019(2) 0.026(2) 0.003(2) -0.007(2) -0.0031(18)
    N2 0.065(4) 0.027(3) 0.034(2) 0.003(3) -0.015(3) 0.0008(19)
    C1 0.032(3) 0.023(3) 0.025(2) 0.000(2) 0.004(2) -0.001(2)
    C2 0.044(3) 0.026(3) 0.028(2) 0.002(3) -0.008(2) 0.001(2)
_geom_special_details
;
;
loop_
    _geom_bond_atom_site_label_1
    _geom_bond_atom_site_label_2
    _geom_bond_site_symmetry_2
    _geom_bond_distance
    _geom_bond_publ_flag
    Ag1 S2 3_745 2.5454(14) y
    Ag1 S2 . 2.5695(15) y
    Ag1 Cl1 1_455 2.5897(15) y
    Ag1 Cl1 . 2.6514(15) y
    Cl1 Ag1 1_655 2.5897(15) ?
    S1 C1 . 1.727(5) ?
    S1 C2 . 1.729(5) ?
    S2 C1 . 1.694(5) ?
    S2 Ag1 3_755 2.5453(14) ?
    N1 C1 . 1.323(6) ?
    N1 N2 . 1.361(6) ?
    N1 H1 . 0.86 ?
    N2 C2 . 1.273(7) ?
    C2 H2 . 0.93 ?
loop_
    _geom_angle_atom_site_label_1
    _geom_angle_atom_site_label_2
    _geom_angle_atom_site_label_3
    _geom_angle_site_symmetry_1
    _geom_angle_site_symmetry_3
    _geom_angle
    _geom_angle_publ_flag
    S2 Ag1 S2 3_745 . 120.49(3) ?
    S2 Ag1 Cl1 3_745 1_455 116.15(5) ?
    S2 Ag1 Cl1 . 1_455 104.77(4) ?
    S2 Ag1 Cl1 3_745 . 102.24(5) ?
    S2 Ag1 Cl1 . . 110.84(5) ?
    Cl1 Ag1 Cl1 1_455 . 100.56(5) ?
    Ag1 Cl1 Ag1 1_655 . 100.56(5) ?
    C1 S1 C2 . . 88.6(2) ?
    C1 S2 Ag1 . 3_755 106.32(18) ?
    C1 S2 Ag1 . . 108.09(18) ?
    Ag1 S2 Ag1 3_755 . 145.29(5) ?
    C1 N1 N2 . . 118.6(4) ?
    C1 N1 H1 . . 120.7 ?
    N2 N1 H1 . . 120.7 ?
    C2 N2 N1 . . 109.3(4) ?
    N1 C1 S2 . . 126.8(4) ?
    N1 C1 S1 . . 108.1(4) ?
    S2 C1 S1 . . 125.1(3) ?
    N2 C2 S1 . . 115.4(4) ?
    N2 C2 H2 . . 122.3 ?
    S1 C2 H2 . . 122.3 ?
loop_
    _geom_torsion_atom_site_label_1
    _geom_torsion_atom_site_label_2
    _geom_torsion_atom_site_label_3
    _geom_torsion_atom_site_label_4
    _geom_torsion_site_symmetry_1
    _geom_torsion_site_symmetry_2
    _geom_torsion_site_symmetry_3
    _geom_torsion_site_symmetry_4
    _geom_torsion
    _geom_torsion_publ_flag
    S2 Ag1 Cl1 Ag1 3_745 . . 1_655 -60.05(5) ?
    S2 Ag1 Cl1 Ag1 . . . 1_655 69.61(5) ?
    Cl1 Ag1 Cl1 Ag1 1_455 . . 1_655 180.0 ?
    S2 Ag1 S2 C1 3_745 . . . -158.63(19) ?
    Cl1 Ag1 S2 C1 1_455 . . . -25.46(19) ?
    Cl1 Ag1 S2 C1 . . . . 82.19(19) ?
    S2 Ag1 S2 Ag1 3_745 . . 3_755 13.55(10) ?
    Cl1 Ag1 S2 Ag1 1_455 . . 3_755 146.72(12) ?
    Cl1 Ag1 S2 Ag1 . . . 3_755 -105.63(12) ?
    C1 N1 N2 C2 . . . . 0.4(8) ?
    N2 N1 C1 S2 . . . . -179.1(4) ?
    N2 N1 C1 S1 . . . . 0.2(6) ?
    Ag1 S2 C1 N1 3_755 . . . -172.7(5) ?
    Ag1 S2 C1 N1 . . . . 2.7(5) ?
    Ag1 S2 C1 S1 3_755 . . . 8.2(4) ?
    Ag1 S2 C1 S1 . . . . -176.5(3) ?
    C2 S1 C1 N1 . . . . -0.5(4) ?
    C2 S1 C1 S2 . . . . 178.8(4) ?
    N1 N2 C2 S1 . . . . -0.9(7) ?
    C1 S1 C2 N2 . . . . 0.8(5) ?
loop_
    _geom_hbond_atom_site_label_D
    _geom_hbond_atom_site_label_H
    _geom_hbond_atom_site_label_A
    _geom_hbond_site_symmetry_A
    _geom_hbond_distance_DH
    _geom_hbond_distance_HA
    _geom_hbond_distance_DA
    _geom_hbond_angle_DHA
    _geom_hbond_publ_flag
    N1 H1 Cl1 1_455 0.86 2.38 3.197(4) 158 y
data_global
_journal_date_recd_electronic     2009-02-23
_journal_date_accepted     2009-04-06
_journal_name_full     'Acta Crystallographica, Section E'
_journal_year     2009
_journal_volume     65
_journal_issue      5
_journal_page_first     m507
_journal_page_last     m507
_journal_paper_category     QM
_journal_coeditor_code     CI2771
_publ_contact_author_name     'Qin Jian-Hua'
_publ_contact_author_address
;
College of Chemistry and Chemical Engineering
Luoyang Normal University
Luoyang 471022
P. R. China
;
_publ_contact_author_email     'jh_q128105@126.com'
_publ_contact_author_fax     '086 379 65524308'
_publ_contact_author_phone     '086 379 65524308'
_publ_section_title
;\
Poly[\m~2~-chlorido-(\m~2~-3<i>H</i>^+^-1,3,4-thiadiazolium-2-thiolato-\
\k^2^<i>S</i>:<i>S</i>)silver(I)]
;
loop_
    _publ_author_name
    _publ_author_address
    'Jian-Ge Wang'
;
College of Chemistry and Chemical Engineering
Luoyang Normal University
Luoyang 471022
People's Republic of China
;
    'Jian-Hua Qin'
;
College of Chemistry and Chemical Engineering
Luoyang Normal University
Luoyang 471022
People's Republic of China
;
    'Pu-Zhou Hu'
;
College of Chemistry and Chemical Engineering
Luoyang Normal University
Luoyang 471022
People's Republic of China
;
