# Supplementary material for: Poly[μ2-chlorido-(μ2-3H +-1,3,4-thia­diazo­lium-2-thiol­ato-κ2 S:S)silver(I)]
Source: Acta Crystallogr Sect E Struct Rep Online. 2009 Apr 10;65(Pt 5):m507. doi: 10.1107/S1600536809012975 (PMC2977568; doi:10.1107/S1600536809012975)
Supplement: Supplementary file 2 [file e-65-0m507-Isup2.hkl]

# 
# h,k,l, Fc-squared, Fo-squared, sigma(Fo-squared) and status flag 
# 
data_I
_shelx_title ' B in P2(1)2(1)2(1)' 
_shelx_refln_list_code          4 
_shelx_F_calc_maximum      187.81 
_exptl_crystal_F_000       496.00 
_reflns_d_resolution_high  0.8256 
 
loop_ 
 _symmetry_equiv_pos_as_xyz 
 'x, y, z' 
 '-x+1/2, -y, z+1/2' 
 '-x, y+1/2, -z+1/2' 
 'x+1/2, -y+1/2, -z' 
 
_cell_length_a     4.0316 
_cell_length_b     8.4727 
_cell_length_c    18.3676 
_cell_angle_alpha  90.000 
_cell_angle_beta   90.000 
_cell_angle_gamma  90.000 
 
_shelx_F_squared_multiplier     1.000 
 
loop_ 
 _refln_index_h 
 _refln_index_k 
 _refln_index_l 
 _refln_F_squared_calc 
 _refln_F_squared_meas 
 _refln_F_squared_sigma 
 _refln_observed_status 
   2   0   0    23466.33    23088.78    659.33 o 
   4   0   0     1282.28     1543.31     81.46 o 
   1   1   0      741.54      718.89     15.77 o 
   2   1   0      104.77      100.72      6.67 o 
   3   1   0      614.73      583.34     20.17 o 
   4   1   0        2.18        4.60      7.87 o 
   0   2   0    23648.00    29347.00   1001.50 o 
   1   2   0      323.90      326.80     24.32 o 
   2   2   0     6002.57     5825.75    109.62 o 
   3   2   0       51.65       38.78     10.25 o 
   4   2   0      770.66      908.14     39.14 o 
   1   3   0      126.28      146.21     10.09 o 
   2   3   0      197.60      199.86     10.99 o 
   3   3   0      213.37      219.23     19.57 o 
   4   3   0      830.11      935.77     39.38 o 
   0   4   0     8617.55    10757.83    311.90 o 
   1   4   0     5926.69     6441.03    206.58 o 
   2   4   0     2402.33     2425.73     59.46 o 
   3   4   0        1.67       17.84     21.79 o 
   4   4   0        1.83       47.94     20.12 o 
   1   5   0        0.45        6.61      3.80 o 
   2   5   0      126.76      128.52     14.90 o 
   3   5   0        3.72       25.98      8.37 o 
   4   5   0      285.28      290.74     27.33 o 
   0   6   0     1651.02     1928.87     54.41 o 
   1   6   0    10607.85    12223.75    329.92 o 
   2   6   0      346.59      299.18     27.98 o 
   3   6   0      823.52      741.47     39.01 o 
   1   7   0      209.61      215.70     14.65 o 
   2   7   0      227.30      262.55     20.46 o 
   3   7   0      117.90      168.07     19.98 o 
   0   8   0      161.08      166.07     22.94 o 
   1   8   0     5428.24     6425.49    209.75 o 
   2   8   0       17.11       28.90     10.51 o 
   3   8   0      796.35      750.98     43.27 o 
   1   9   0       70.32       92.70     15.71 o 
   2   9   0       56.84       40.84     13.09 o 
   0  10   0     1604.75     1580.11    116.97 o 
   1  10   0     1430.86     1835.79    126.33 o 
   1   0   1    11989.98    12048.38    271.95 o 
   2   0   1        0.54        0.38      5.12 o 
   3   0   1     3301.19     3339.20     76.22 o 
   4   0   1      464.43      605.97     54.20 o 
  -4   1   1      121.76      152.98     24.99 o 
  -3   1   1      111.47       99.43      9.16 o 
  -2   1   1     2507.26     2425.48     65.98 o 
  -1   1   1     5247.44     5440.01    247.02 o 
   0   1   1       18.46       16.89      2.70 o 
   1   1   1     5376.45     5417.00    104.70 o 
   2   1   1     2523.76     2503.12     56.51 o 
   3   1   1      128.55      132.08      9.51 o 
  -4   2   1      589.90      774.48     28.54 o 
  -3   2   1     1654.91     1616.12     42.97 o 
  -2   2   1     3225.54     3073.31     70.00 o 
  -1   2   1     2605.36     2493.80     56.45 o 
   0   2   1     8982.10    11002.33    337.90 o 
   1   2   1     2579.11     2773.45     95.93 o 
   2   2   1     3216.41     3169.42     55.67 o 
   3   2   1     1616.64     1542.44     51.27 o 
   4   2   1      588.22      646.08     42.10 o 
  -4   3   1      193.33      222.91     24.61 o 
  -3   3   1     1161.68     1160.34     34.41 o 
  -2   3   1     2504.98     2428.25     57.70 o 
  -1   3   1     4261.19     4264.69     74.16 o 
   0   3   1    12589.09    15012.14    246.27 o 
   1   3   1     4145.75     4581.99    205.06 o 
   2   3   1     2488.78     2452.90     59.17 o 
   3   3   1     1136.23     1154.94     70.01 o 
   4   3   1      188.30      228.07     57.95 o 
  -4   4   1      512.65      564.79     35.50 o 
  -3   4   1     1409.83     1369.25     39.97 o 
  -2   4   1     5009.72     4693.70    106.90 o 
  -1   4   1     9545.07     9593.40    225.23 o 
   0   4   1     3372.34     3903.89     84.77 o 
   1   4   1     9366.86    10437.75    407.39 o 
   2   4   1     5072.88     5017.84    135.72 o 
   3   4   1     1392.03     1433.26     67.51 o 
   4   4   1      517.17      546.57     30.21 o 
  -4   5   1      122.14      129.48     19.84 o 
  -3   5   1      343.27      368.89     19.37 o 
  -2   5   1      560.01      593.80     27.31 o 
  -1   5   1     2078.34     2275.13     65.27 o 
   0   5   1     5516.50     6825.69    125.47 o 
   1   5   1     2075.48     2481.08    129.37 o 
   2   5   1      557.85      594.69     37.24 o 
   3   5   1      385.25      391.95     35.93 o 
   4   5   1      117.92      104.91     15.93 o 
  -3   6   1      238.49      273.78     21.25 o 
  -2   6   1     3483.68     3428.01     90.07 o 
  -1   6   1      155.42      197.99     11.10 o 
   0   6   1     3390.92     4152.89     83.66 o 
   1   6   1      145.93      199.88     15.91 o 
   2   6   1     3482.01     3438.19    171.89 o 
   3   6   1      249.04      294.10     38.80 o 
  -3   7   1      823.57      942.60    104.36 o 
  -2   7   1      334.14      341.09     19.53 o 
  -1   7   1      867.04     1066.55     45.01 o 
   0   7   1     1520.29     1781.52     79.14 o 
   1   7   1      877.10     1070.23     34.38 o 
   2   7   1      318.83      339.18     22.74 o 
   3   7   1      849.46      854.99     50.25 o 
  -3   8   1       64.37       56.34     14.25 o 
  -2   8   1      450.41      472.60     23.94 o 
  -1   8   1      184.70      225.48     21.41 o 
   0   8   1      460.16      511.35     45.47 o 
   1   8   1      182.77      228.03     16.45 o 
   2   8   1      401.45      373.54     25.66 o 
   3   8   1       68.58       54.64     19.27 o 
  -2   9   1      310.46      344.08     28.70 o 
  -1   9   1      114.46      150.42     23.53 o 
   0   9   1        6.24        1.28      8.23 o 
   1   9   1      106.11      136.99     18.31 o 
   2   9   1      292.83      273.77     24.32 o 
  -1  10   1      883.95      938.77     82.22 o 
   0  10   1      841.54      845.41     56.00 o 
   1  10   1      873.23      858.08     63.57 o 
   1   0   2     7019.37     6866.81    142.20 o 
   2   0   2     2503.91     2376.54     53.76 o 
   3   0   2      244.74      261.88     13.41 o 
   4   0   2       66.38       90.34     14.81 o 
  -4   1   2     1034.35     1208.94     34.30 o 
  -3   1   2      194.89      180.74     10.61 o 
  -2   1   2    11416.38    10972.22    205.52 o 
  -1   1   2       28.06       34.41      2.92 o 
   0   1   2     6199.09     5917.90    125.30 o 
   1   1   2       34.55       36.58      3.10 o 
   2   1   2    11600.35    11395.39    260.45 o 
   3   1   2      210.32      228.89     24.62 o 
   4   1   2     1060.18     1236.57     91.85 o 
  -4   2   2      122.32      149.69     14.59 o 
  -3   2   2      462.85      484.42     19.02 o 
  -2   2   2     1353.83     1255.18     28.28 o 
  -1   2   2     5696.16     5594.73    104.08 o 
   0   2   2     1922.72     2018.17     46.57 o 
   1   2   2     5763.86     6393.60    219.68 o 
   2   2   2     1452.21     1415.77     30.63 o 
   3   2   2      495.55      489.62     30.32 o 
   4   2   2      127.70      110.90     20.47 o 
  -4   3   2      555.38      603.41     27.96 o 
  -3   3   2      527.16      539.19     20.80 o 
  -2   3   2     2969.86     2861.43     52.95 o 
  -1   3   2      146.97      158.14      6.25 o 
   0   3   2     5485.42     6180.76    132.71 o 
   1   3   2      179.82      247.88     12.66 o 
   2   3   2     2877.31     2816.45     65.16 o 
   3   3   2      521.81      541.65     26.73 o 
   4   3   2      543.11      529.89     39.38 o 
  -4   4   2       93.40      129.39     19.16 o 
  -3   4   2      903.18      943.21     30.66 o 
  -2   4   2     4405.05     4318.63     86.46 o 
  -1   4   2     3774.61     3879.25    102.83 o 
   0   4   2     8916.71    10026.72    222.14 o 
   1   4   2     3728.06     4059.41    194.40 o 
   2   4   2     4465.65     4393.49    121.30 o 
   3   4   2      859.77      884.78     49.76 o 
   4   4   2       86.16       72.88     19.30 o 
  -4   5   2        8.77       12.11     10.60 o 
  -3   5   2      937.09      905.54     31.08 o 
  -2   5   2      125.64      127.84      9.66 o 
  -1   5   2      430.83      442.25     16.84 o 
   0   5   2       37.51       55.96      5.76 o 
   1   5   2      451.27      525.83     19.58 o 
   2   5   2      137.90      133.79     14.77 o 
   3   5   2      933.11      914.52     52.11 o 
   4   5   2        5.18       15.22      8.91 o 
  -3   6   2      250.89      245.31     19.17 o 
  -2   6   2      518.89      558.69     23.52 o 
  -1   6   2     2635.53     2943.14    116.27 o 
   0   6   2        9.35        6.17      3.50 o 
   1   6   2     2659.33     3055.96    142.53 o 
   2   6   2      539.49      545.93     37.88 o 
   3   6   2      269.41      282.27     31.29 o 
  -3   7   2     1302.04     1192.30     56.39 o 
  -2   7   2      458.06      474.60     19.41 o 
  -1   7   2     2769.48     2973.14    160.68 o 
   0   7   2        1.72        4.01      5.88 o 
   1   7   2     2755.76     3036.71     80.41 o 
   2   7   2      447.25      458.66     37.32 o 
   3   7   2     1303.75     1249.68     49.78 o 
  -3   8   2       46.83       40.79     13.55 o 
  -2   8   2      148.56      181.82     18.97 o 
  -1   8   2      423.38      479.21     22.47 o 
   0   8   2        4.66       10.59      6.43 o 
   1   8   2      473.93      554.53     24.17 o 
   2   8   2      142.99      148.56     17.88 o 
   3   8   2       49.15       34.71     17.31 o 
  -2   9   2      364.22      366.15     53.30 o 
  -1   9   2     1004.52     1096.64     48.05 o 
   0   9   2        3.99        5.44      8.46 o 
   1   9   2     1014.72     1012.71     61.37 o 
   2   9   2      350.26      412.59     52.79 o 
  -1  10   2      753.72      841.55     49.19 o 
   0  10   2     1345.39     1302.07     73.03 o 
   1  10   2      789.02      786.55     57.08 o 
   1   0   3    35270.82    33669.22    602.20 o 
   2   0   3       41.82       47.75      5.14 o 
   3   0   3     1238.98     1191.01     33.42 o 
   4   0   3      833.52      832.39     52.71 o 
  -4   1   3       87.42      126.13     27.64 o 
  -3   1   3      542.90      550.93     18.43 o 
  -2   1   3      356.75      341.48     15.96 o 
  -1   1   3    15454.58    15145.89    356.96 o 
   0   1   3      343.05      322.44      8.55 o 
   1   1   3    15413.77    14992.84    296.75 o 
   2   1   3      343.38      359.26     12.56 o 
   3   1   3      578.66      582.00     19.54 o 
   4   1   3       92.35      125.61     33.13 o 
  -4   2   3      261.81      263.28     18.21 o 
  -3   2   3      418.57      383.91     15.39 o 
  -2   2   3      431.06      394.11     10.63 o 
  -1   2   3     1194.68     1153.20     25.10 o 
   0   2   3      812.64      875.45     24.37 o 
   1   2   3     1203.18     1347.59     28.42 o 
   2   2   3      404.44      407.17     15.90 o 
   3   2   3      403.34      370.24     35.43 o 
   4   2   3      244.15      247.67     28.69 o 
  -4   3   3      170.16      226.37     25.98 o 
  -3   3   3     1198.72     1219.05     35.45 o 
  -2   3   3     3857.34     3620.59     72.10 o 
  -1   3   3    10427.43     9931.46    182.49 o 
   0   3   3    22977.66    24886.59    562.64 o 
   1   3   3    10483.18    11455.17    239.64 o 
   2   3   3     3868.42     3830.28     86.47 o 
   3   3   3     1158.14     1089.27     42.11 o 
   4   3   3      179.15      180.04     25.64 o 
  -4   4   3      196.64      221.31     18.64 o 
  -3   4   3      167.12      189.51     14.87 o 
  -2   4   3      374.68      347.70     13.82 o 
  -1   4   3     1366.06     1326.58     31.34 o 
   0   4   3      594.05      708.60     16.12 o 
   1   4   3     1301.20     1460.21     46.41 o 
   2   4   3      346.92      332.37     19.72 o 
   3   4   3      176.85      187.16     23.94 o 
   4   4   3      185.76      173.85     26.75 o 
  -4   5   3      190.66      224.59     19.64 o 
  -3   5   3      367.88      365.84     21.09 o 
  -2   5   3      889.11      860.12     24.72 o 
  -1   5   3     1804.44     1915.90     52.94 o 
   0   5   3     9822.48    10769.29    181.25 o 
   1   5   3     1858.93     1973.10     61.09 o 
   2   5   3      861.21      812.56     33.09 o 
   3   5   3      372.01      443.01     49.98 o 
   4   5   3      191.02      173.66     28.36 o 
  -3   6   3      321.87      364.58     22.37 o 
  -2   6   3      498.64      461.03     25.82 o 
  -1   6   3     1413.15     1451.35     50.51 o 
   0   6   3     2394.80     2682.31     50.87 o 
   1   6   3     1456.54     1513.63     51.75 o 
   2   6   3      504.65      503.71     54.22 o 
   3   6   3      339.30      297.75     49.23 o 
  -3   7   3      275.42      277.00     26.61 o 
  -2   7   3     1571.33     1583.74     57.98 o 
  -1   7   3       43.19       40.85      7.28 o 
   0   7   3     6722.95     7343.08    166.58 o 
   1   7   3       41.52       34.99     12.73 o 
   2   7   3     1657.96     1679.93     80.27 o 
   3   7   3      276.82      249.31     32.42 o 
  -2   8   3      737.80      720.26     45.44 o 
  -1   8   3       11.07       21.57      7.19 o 
   0   8   3     1737.33     1837.06     63.87 o 
   1   8   3        9.00       -6.37      8.20 o 
   2   8   3      711.78      675.17     57.74 o 
  -2   9   3      398.92      417.71     28.25 o 
  -1   9   3     1063.99     1125.61     48.76 o 
   0   9   3      612.38      666.05     34.85 o 
   1   9   3     1045.64     1032.38     76.32 o 
   2   9   3      397.45      412.71     28.75 o 
   0  10   3      406.55      418.09     30.36 o 
   0   0   4     7235.03     7475.66    288.22 o 
   1   0   4     3390.82     3308.85     68.39 o 
   2   0   4        8.58        6.72      3.17 o 
   3   0   4     1591.18     1636.18     42.65 o 
   4   0   4       95.22      109.11     31.85 o 
  -4   1   4      512.57      558.23     26.13 o 
  -3   1   4      281.48      271.99     12.88 o 
  -2   1   4     8288.77     7975.63    137.54 o 
  -1   1   4     2004.41     1966.12     39.31 o 
   0   1   4    16768.27    15933.89    287.64 o 
   1   1   4     2140.63     2195.14     47.87 o 
   2   1   4     8443.28     8055.75    164.10 o 
   3   1   4      283.11      279.31     13.29 o 
   4   1   4      541.35      616.33     40.00 o 
  -4   2   4       17.28       20.99      7.66 o 
  -3   2   4      592.76      554.73     20.85 o 
  -2   2   4      654.40      667.43     16.96 o 
  -1   2   4      799.36      776.47     24.17 o 
   0   2   4     5643.80     5621.91    115.49 o 
   1   2   4      809.70      845.71     20.01 o 
   2   2   4      662.84      649.94     18.70 o 
   3   2   4      619.16      600.54     34.66 o 
   4   2   4       17.25       23.18     12.16 o 
  -4   3   4      597.84      661.24     29.34 o 
  -3   3   4     2319.67     2272.26     64.44 o 
  -2   3   4     5259.92     4889.07     95.08 o 
  -1   3   4    13782.10    13066.36    238.77 o 
   0   3   4    10143.95    10166.38    293.14 o 
   1   3   4    13731.43    14634.71    304.60 o 
   2   3   4     5084.76     4770.04    106.51 o 
   3   3   4     2330.62     2303.05     73.84 o 
   4   3   4      602.67      568.68     42.53 o 
  -4   4   4       59.38       43.54      9.98 o 
  -3   4   4      746.46      674.72     27.43 o 
  -2   4   4      556.19      505.10     17.01 o 
  -1   4   4      190.29      204.24     11.26 o 
   0   4   4      414.29      398.52     15.86 o 
   1   4   4      182.08      230.48     11.55 o 
   2   4   4      541.80      554.20     25.87 o 
   3   4   4      775.31      700.28     43.63 o 
   4   4   4       50.13       53.31     16.71 o 
  -4   5   4      364.64      395.98     25.05 o 
  -3   5   4     1886.12     1840.56     57.00 o 
  -2   5   4     1454.75     1361.15     34.36 o 
  -1   5   4     4273.39     4141.25     82.67 o 
   0   5   4     3557.12     3615.71     71.87 o 
   1   5   4     4259.31     4364.44    158.38 o 
   2   5   4     1439.63     1265.19     45.85 o 
   3   5   4     1876.59     1819.99     84.14 o 
   4   5   4      382.84      361.39     38.50 o 
  -3   6   4      189.64      200.24     17.07 o 
  -2   6   4     1121.86     1151.84     31.64 o 
  -1   6   4      129.78      146.94      9.92 o 
   0   6   4       59.40       63.22      6.29 o 
   1   6   4      123.47      130.78     14.07 o 
   2   6   4     1112.41     1201.87     47.03 o 
   3   6   4      184.08      201.36     27.84 o 
  -3   7   4      949.59      969.79     39.00 o 
  -2   7   4      675.94      680.42     25.50 o 
  -1   7   4     4415.51     4534.04    133.16 o 
   0   7   4      422.73      453.70     25.39 o 
   1   7   4     4373.37     4356.08    125.89 o 
   2   7   4      679.68      730.04     54.59 o 
   3   7   4      931.17      839.05     55.55 o 
  -2   8   4      160.85      149.10     16.43 o 
  -1   8   4      702.95      733.46     24.14 o 
   0   8   4     1343.25     1351.14     51.66 o 
   1   8   4      718.33      740.25     35.88 o 
   2   8   4      151.23      217.41     34.59 o 
  -2   9   4      325.86      308.41     33.45 o 
  -1   9   4      510.64      541.52     33.23 o 
   0   9   4      124.42      106.35     16.69 o 
   1   9   4      457.23      445.73     41.64 o 
   2   9   4      320.21      318.61     26.78 o 
   0  10   4        3.56        8.06     11.02 o 
   1   0   5     3934.36     3694.39     63.99 o 
   2   0   5     2778.13     2669.61     60.37 o 
   3   0   5     2611.96     2704.85     64.45 o 
   4   0   5      274.41      281.69     23.99 o 
  -4   1   5       19.13       24.75      7.79 o 
  -3   1   5     4003.01     3883.37     88.70 o 
  -2   1   5     1727.44     1696.96     33.86 o 
  -1   1   5    20432.03    18842.29    340.70 o 
   0   1   5      638.16      728.93     15.33 o 
   1   1   5    20482.44    20068.74    386.49 o 
   2   1   5     1673.49     1614.54     38.68 o 
   3   1   5     4070.29     4012.34     88.57 o 
   4   1   5       17.34        0.76     15.91 o 
  -4   2   5      109.48      124.66     14.46 o 
  -3   2   5     1836.89     1889.09     49.02 o 
  -2   2   5      102.99       99.72      7.08 o 
  -1   2   5     4320.52     4070.46     72.16 o 
   0   2   5        6.32       10.66      3.15 o 
   1   2   5     4327.98     4370.81     91.64 o 
   2   2   5       75.87       89.80      6.81 o 
   3   2   5     1861.81     1817.74     74.41 o 
   4   2   5       93.13       47.92     23.21 o 
  -4   3   5        0.58       -0.48      8.11 o 
  -3   3   5      847.41      782.52     29.51 o 
  -2   3   5      974.93      896.44     23.42 o 
  -1   3   5     5820.24     5335.77    101.38 o 
   0   3   5     1432.30     1379.60     29.79 o 
   1   3   5     5851.19     5653.43    106.86 o 
   2   3   5      933.13      941.09     27.91 o 
   3   3   5      824.34      832.53     36.45 o 
   4   3   5        0.26       -4.15      9.82 o 
  -4   4   5      335.19      362.65     35.32 o 
  -3   4   5      473.22      463.72     19.41 o 
  -2   4   5     2471.82     2383.69     51.69 o 
  -1   4   5      578.57      578.59     17.08 o 
   0   4   5      109.28      121.01      6.96 o 
   1   4   5      530.79      571.35     15.89 o 
   2   4   5     2498.03     2429.95     74.90 o 
   3   4   5      469.62      472.86     27.13 o 
   4   4   5      341.86      350.46     37.23 o 
  -4   5   5       94.64      103.51     14.25 o 
  -3   5   5      156.10      163.41     13.02 o 
  -2   5   5      914.82      852.71     27.00 o 
  -1   5   5     1760.50     1732.88     43.04 o 
   0   5   5     1230.22     1261.40     33.08 o 
   1   5   5     1888.85     1976.34     50.60 o 
   2   5   5      929.16      894.03     37.06 o 
   3   5   5      176.61      168.95     24.94 o 
   4   5   5       91.86      102.38     24.17 o 
  -3   6   5      158.91      155.75     13.57 o 
  -2   6   5     1633.45     1467.29     40.76 o 
  -1   6   5      495.68      502.58     17.67 o 
   0   6   5      199.49      205.48     10.40 o 
   1   6   5      512.81      522.07     26.29 o 
   2   6   5     1604.42     1567.15     55.75 o 
   3   6   5      155.32      147.47     24.30 o 
  -3   7   5       82.14       82.53     11.31 o 
  -2   7   5     3358.88     3208.36     77.28 o 
  -1   7   5      152.15      171.02     11.70 o 
   0   7   5     7147.27     7300.05    198.04 o 
   1   7   5      147.32      145.38     16.57 o 
   2   7   5     3370.94     3021.14    124.61 o 
   3   7   5       85.04       70.13     19.81 o 
  -2   8   5      546.92      502.70     28.69 o 
  -1   8   5       41.92       30.85      8.22 o 
   0   8   5      878.41      808.23     37.64 o 
   1   8   5       47.78       44.45     11.58 o 
   2   8   5      563.48      515.69     43.70 o 
  -2   9   5      887.98      856.93     32.17 o 
  -1   9   5      318.13      270.50     48.45 o 
   0   9   5     1060.70     1018.57     45.99 o 
   1   9   5      319.19      361.70     41.96 o 
   2   9   5      917.89      878.06     84.80 o 
   0  10   5      123.15      122.97     19.47 o 
   0   0   6     4765.88     4854.23    139.14 o 
   1   0   6      141.07      165.49      8.96 o 
   2   0   6      367.90      355.74     11.61 o 
   3   0   6      977.71      939.45     32.51 o 
   4   0   6       77.94      111.11     16.29 o 
  -4   1   6       14.35       11.81      7.67 o 
  -3   1   6      316.86      335.22     16.65 o 
  -2   1   6      179.53      152.79      7.11 o 
  -1   1   6      103.21      105.61      5.75 o 
   0   1   6     5786.17     5705.60     97.28 o 
   1   1   6      117.76      131.96      7.15 o 
   2   1   6      153.65      143.97     14.50 o 
   3   1   6      313.88      339.34     15.33 o 
   4   1   6       18.06       10.38     12.40 o 
  -4   2   6       95.87      110.78     14.04 o 
  -3   2   6      555.09      597.42     22.00 o 
  -2   2   6     1942.22     1864.37     37.50 o 
  -1   2   6     6307.95     5838.90    101.85 o 
   0   2   6    13325.06    12533.89    228.73 o 
   1   2   6     6183.66     6278.64    129.65 o 
   2   2   6     1953.64     1947.57     46.06 o 
   3   2   6      517.17      544.51     34.51 o 
   4   2   6       77.95       72.63     60.19 o 
  -4   3   6       54.08       67.19     23.79 o 
  -3   3   6      315.40      281.26     14.80 o 
  -2   3   6     1386.85     1247.59     33.22 o 
  -1   3   6     9791.84     9395.22    174.29 o 
   0   3   6     5251.81     5140.55     97.97 o 
   1   3   6     9843.04     9828.89    182.45 o 
   2   3   6     1347.91     1344.60     37.55 o 
   3   3   6      339.36      324.00     24.43 o 
   4   3   6       55.23       22.04     14.05 o 
  -4   4   6      306.87      309.89     24.51 o 
  -3   4   6     1011.84      989.22     36.23 o 
  -2   4   6     1495.97     1392.40     36.99 o 
  -1   4   6     7103.90     6640.61    126.32 o 
   0   4   6     1916.22     1746.05     43.18 o 
   1   4   6     7183.43     7255.87    136.73 o 
   2   4   6     1573.68     1511.65     52.36 o 
   3   4   6     1039.29     1011.29     52.88 o 
   4   4   6      304.86      364.42     37.99 o 
  -4   5   6      198.19      230.35     22.55 o 
  -3   5   6       10.65        1.97      4.93 o 
  -2   5   6      536.09      514.57     22.44 o 
  -1   5   6      847.99      838.24     23.32 o 
   0   5   6     1061.12     1107.06     27.44 o 
   1   5   6      824.45      845.28     39.39 o 
   2   5   6      503.69      524.71     44.28 o 
   3   5   6        6.70       14.61     12.25 o 
   4   5   6      199.73      210.59     58.61 o 
  -3   6   6      238.03      223.84     15.87 o 
  -2   6   6      610.61      567.03     22.15 o 
  -1   6   6     3427.56     3338.86     70.35 o 
   0   6   6     1430.94     1462.25     35.02 o 
   1   6   6     3390.24     3303.50     97.96 o 
   2   6   6      644.61      593.50     30.16 o 
   3   6   6      208.42      194.67     34.21 o 
  -3   7   6       43.43       40.70      9.20 o 
  -2   7   6      114.71      107.44     11.63 o 
  -1   7   6     1799.21     1927.41     49.91 o 
   0   7   6        0.23        7.55      7.62 o 
   1   7   6     1825.79     1886.99     65.08 o 
   2   7   6      102.31      113.52     16.27 o 
   3   7   6       53.13       57.23     19.83 o 
  -2   8   6        7.56        1.65      6.28 o 
  -1   8   6      487.38      494.71     25.58 o 
   0   8   6      344.58      334.45     24.71 o 
   1   8   6      542.38      483.38     29.60 o 
   2   8   6        5.01       17.72     13.59 o 
  -1   9   6      103.66       74.07     16.76 o 
   0   9   6     1257.51     1242.07     82.98 o 
   1   9   6       78.22       82.88     16.13 o 
   1   0   7    17514.76    16945.22    302.25 o 
   2   0   7     2786.29     2631.11     49.08 o 
   3   0   7     3257.89     3395.07     78.35 o 
   4   0   7       77.69       70.98     11.79 o 
  -4   1   7      168.80      146.46     15.13 o 
  -3   1   7      635.38      537.79     41.64 o 
  -2   1   7      263.78      274.01     13.11 o 
  -1   1   7      193.82      181.31      7.92 o 
   0   1   7     1548.10     1537.96     29.95 o 
   1   1   7      213.72      226.90      8.88 o 
   2   1   7      236.24      252.04     11.90 o 
   3   1   7      639.84      635.15     22.19 o 
   4   1   7      187.82      184.79     28.52 o 
  -4   2   7       43.14       38.33     11.29 o 
  -3   2   7     1987.43     1880.03     48.15 o 
  -2   2   7      433.88      415.90     14.30 o 
  -1   2   7     9880.93     9135.21    168.98 o 
   0   2   7      970.99      946.45     22.54 o 
   1   2   7     9841.73     9659.12    175.03 o 
   2   2   7      468.51      486.83     17.37 o 
   3   2   7     1953.64     1959.23     59.46 o 
   4   2   7       36.94       32.88     15.32 o 
  -4   3   7      207.50      184.18     19.22 o 
  -3   3   7      607.36      540.03     20.66 o 
  -2   3   7     2290.26     2017.97     49.02 o 
  -1   3   7      404.89      383.28     12.70 o 
   0   3   7     2633.94     2674.43     54.25 o 
   1   3   7      394.06      391.37     13.34 o 
   2   3   7     2317.99     2204.60     55.73 o 
   3   3   7      589.17      559.32     30.07 o 
   4   3   7      216.33      197.96     38.16 o 
  -4   4   7      119.19      108.25     16.34 o 
  -3   4   7      251.05      252.86     14.93 o 
  -2   4   7     1340.66     1267.14     35.09 o 
  -1   4   7     2640.53     2470.25     51.94 o 
   0   4   7     3011.87     3091.16     62.90 o 
   1   4   7     2548.01     2545.53     53.43 o 
   2   4   7     1415.35     1424.08     50.84 o 
   3   4   7      263.97      257.59     28.25 o 
   4   4   7      134.82      120.08     24.97 o 
  -3   5   7      351.45      325.29     17.88 o 
  -2   5   7      366.78      332.66     16.29 o 
  -1   5   7      658.68      613.46     19.22 o 
   0   5   7     1173.64     1115.72     32.63 o 
   1   5   7      648.91      627.54     23.20 o 
   2   5   7      371.98      326.63     22.65 o 
   3   5   7      346.37      309.70     23.86 o 
  -3   6   7      152.99      130.37     14.08 o 
  -2   6   7     1943.21     1781.98     51.15 o 
  -1   6   7      992.20      890.74     27.80 o 
   0   6   7     3064.46     2990.24     63.31 o 
   1   6   7      956.49      923.00     38.41 o 
   2   6   7     1856.62     1759.01     61.92 o 
   3   6   7      141.73      128.01     26.57 o 
  -3   7   7       61.83       59.59     10.48 o 
  -2   7   7      401.72      386.37     19.88 o 
  -1   7   7      418.17      401.17     18.39 o 
   0   7   7      271.61      333.25     18.24 o 
   1   7   7      402.10      406.30     26.43 o 
   2   7   7      393.11      373.89     26.24 o 
   3   7   7       57.17       36.55     17.23 o 
  -2   8   7     1609.20     1512.76     45.50 o 
  -1   8   7      452.36      462.07     25.45 o 
   0   8   7     3649.63     3662.05    144.67 o 
   1   8   7      441.86      409.93     28.44 o 
   2   8   7     1616.70     1622.49    221.33 o 
  -1   9   7       12.64        7.28     11.59 o 
   0   9   7       56.30       56.73     13.73 o 
   1   9   7       10.25       21.79     11.50 o 
   0   0   8    13620.28    13240.64    312.94 o 
   1   0   8       47.29       58.00      6.66 o 
   2   0   8     8680.16     8358.98    154.13 o 
   3   0   8      406.09      383.16     17.55 o 
   4   0   8      534.66      612.55     30.25 o 
  -4   1   8        6.27        6.59      7.17 o 
  -3   1   8      970.59      938.51     33.62 o 
  -2   1   8       99.38      108.35      7.34 o 
  -1   1   8     3463.94     3376.00     60.33 o 
   0   1   8     3123.78     3259.52     58.93 o 
   1   1   8     3443.63     3544.52     68.94 o 
   2   1   8       88.60       90.34      8.74 o 
   3   1   8      930.76      928.99     28.92 o 
   4   1   8        4.83        2.76     12.07 o 
  -4   2   8      433.59      440.21     44.60 o 
  -3   2   8     1072.25      986.97     30.55 o 
  -2   2   8     4856.85     4481.68     88.54 o 
  -1   2   8     2833.21     2666.82     57.94 o 
   0   2   8     7878.40     7412.82    126.52 o 
   1   2   8     2699.49     2710.25     54.28 o 
   2   2   8     4924.39     4914.62    105.81 o 
   3   2   8     1022.81     1090.29     40.08 o 
   4   2   8      428.89      376.22     34.76 o 
  -4   3   8      126.17      107.66     16.58 o 
  -3   3   8     1037.11      973.33     33.98 o 
  -2   3   8      497.42      460.71     17.55 o 
  -1   3   8      558.84      520.41     18.85 o 
   0   3   8       16.02       20.92      4.24 o 
   1   3   8      553.58      594.32     18.03 o 
   2   3   8      487.05      525.01     20.66 o 
   3   3   8     1013.65     1050.66     60.09 o 
   4   3   8      136.48      150.57     20.42 o 
  -4   4   8      295.62      291.54     24.80 o 
  -3   4   8     1459.66     1424.30     40.63 o 
  -2   4   8     1859.65     1690.63     44.11 o 
  -1   4   8     3871.27     3487.28     77.46 o 
   0   4   8     4015.14     3869.48     77.39 o 
   1   4   8     3965.70     3904.96     78.75 o 
   2   4   8     1891.44     1783.39     60.69 o 
   3   4   8     1481.62     1562.92    138.18 o 
   4   4   8      285.80      240.25     33.77 o 
  -3   5   8      634.07      652.28     25.13 o 
  -2   5   8     1490.15     1401.39     39.29 o 
  -1   5   8      592.60      542.82     34.33 o 
   0   5   8     2261.90     2196.14     59.06 o 
   1   5   8      583.42      555.19     22.15 o 
   2   5   8     1521.41     1483.72     54.37 o 
   3   5   8      624.33      605.81     33.11 o 
  -3   6   8     1261.60     1215.49     38.80 o 
  -2   6   8      233.87      231.29     14.78 o 
  -1   6   8     3333.30     3158.92     96.28 o 
   0   6   8      496.03      479.54     17.38 o 
   1   6   8     3276.93     3217.69     97.86 o 
   2   6   8      248.18      251.00     21.37 o 
   3   6   8     1246.17     1131.03     65.03 o 
  -3   7   8        2.99       10.86      7.40 o 
  -2   7   8      369.87      367.08     19.50 o 
  -1   7   8      839.49      843.20     34.37 o 
   0   7   8       17.46        9.33      6.35 o 
   1   7   8      821.55      849.69     39.03 o 
   2   7   8      375.06      363.20     26.66 o 
   3   7   8        2.20       -7.69     13.06 o 
  -2   8   8       72.48       50.87     10.05 o 
  -1   8   8     1710.09     1729.89     58.37 o 
   0   8   8        5.99       16.56     12.07 o 
   1   8   8     1776.66     1705.25     64.26 o 
   2   8   8       68.38       57.05     19.90 o 
  -1   9   8      152.49      177.18     47.85 o 
   0   9   8      182.69      172.04     30.63 o 
   1   9   8      151.08      155.04     20.79 o 
   1   0   9     6800.50     6618.06    123.24 o 
   2   0   9      167.78      174.36     11.05 o 
   3   0   9      108.30      115.07     10.65 o 
   4   0   9        3.26        5.29     10.17 o 
  -4   1   9      514.64      580.77     25.33 o 
  -3   1   9     1183.17     1201.26     40.59 o 
  -2   1   9      314.27      292.28     13.65 o 
  -1   1   9     8205.28     8038.23    136.50 o 
   0   1   9     1128.39     1132.52     24.53 o 
   1   1   9     8278.52     8307.07    153.03 o 
   2   1   9      287.88      319.90     14.87 o 
   3   1   9     1235.53     1317.91     37.76 o 
   4   1   9      531.08      580.28     43.95 o 
  -4   2   9      172.60      184.87     21.94 o 
  -3   2   9       45.72       38.76      8.30 o 
  -2   2   9     1380.50     1303.95     31.98 o 
  -1   2   9     4718.45     4442.84     86.51 o 
   0   2   9     4671.82     4430.28     78.50 o 
   1   2   9     4720.48     4526.89     86.99 o 
   2   2   9     1359.45     1356.42     36.60 o 
   3   2   9       39.69       25.64     12.24 o 
   4   2   9      162.10      221.89     28.92 o 
  -4   3   9       95.62      105.17     29.48 o 
  -3   3   9      357.61      388.03     20.00 o 
  -2   3   9       16.91       25.01      5.35 o 
  -1   3   9     1494.33     1315.63     35.15 o 
   0   3   9      191.77      209.21     10.01 o 
   1   3   9     1523.17     1478.88     35.21 o 
   2   3   9       23.31       11.59      7.08 o 
   3   3   9      356.73      411.68     27.60 o 
   4   3   9      103.00       97.70     17.53 o 
  -4   4   9      177.05      165.04     20.14 o 
  -3   4   9      589.68      524.26     28.95 o 
  -2   4   9     1192.03     1148.50     33.50 o 
  -1   4   9     2401.79     2237.77     67.89 o 
   0   4   9     8294.19     8009.81    151.82 o 
   1   4   9     2389.84     2229.39     49.19 o 
   2   4   9     1247.09     1205.21     46.43 o 
   3   4   9      600.23      577.80     32.55 o 
   4   4   9      183.97      147.39     28.12 o 
  -3   5   9      123.02      101.90     12.86 o 
  -2   5   9     1038.74      914.92     29.55 o 
  -1   5   9      321.74      293.36     19.80 o 
   0   5   9     4936.54     4733.79     94.89 o 
   1   5   9      352.02      329.31     17.60 o 
   2   5   9     1040.52      985.12     41.39 o 
   3   5   9      118.53       87.29     15.61 o 
  -3   6   9      245.37      238.88     20.10 o 
  -2   6   9      944.67      836.50     28.87 o 
  -1   6   9      290.94      292.40     18.09 o 
   0   6   9     6887.73     6978.34    136.60 o 
   1   6   9      279.84      281.22     21.74 o 
   2   6   9      891.47      801.71     37.64 o 
   3   6   9      241.58      153.39     36.21 o 
  -2   7   9      508.10      515.87     22.76 o 
  -1   7   9      163.14      143.60     12.19 o 
   0   7   9      827.46      680.62     30.54 o 
   1   7   9      152.56      153.14     18.42 o 
   2   7   9      512.83      489.95     46.84 o 
  -2   8   9      179.67      207.10     19.37 o 
  -1   8   9       17.76       17.68      8.82 o 
   0   8   9      454.23      528.73     46.78 o 
   1   8   9       14.52        4.91     11.11 o 
   2   8   9      192.95      231.89     31.41 o 
  -1   9   9       26.12        7.24     17.12 o 
   0   9   9     1567.22     1473.30     73.01 o 
   1   9   9       30.78       22.86     12.20 o 
   0   0  10     3615.70     3540.28     91.09 o 
   1   0  10       71.81       80.30      6.85 o 
   2   0  10     5188.06     5111.09    111.42 o 
   3   0  10       13.28       13.37      6.02 o 
   4   0  10      356.91      357.23     25.19 o 
  -4   1  10      349.39      409.99     22.21 o 
  -3   1  10       42.44       46.85      8.01 o 
  -2   1  10     2950.28     2932.49     60.99 o 
  -1   1  10     2312.39     2288.50     44.35 o 
   0   1  10    10876.85    10710.04    181.57 o 
   1   1  10     2322.76     2366.66     49.91 o 
   2   1  10     2898.46     3092.06     71.92 o 
   3   1  10       42.67       39.17      7.72 o 
   4   1  10      350.54      385.39     37.19 o 
  -4   2  10      259.20      273.85     20.95 o 
  -3   2  10      369.01      356.10     26.14 o 
  -2   2  10      896.24      823.51     25.93 o 
  -1   2  10       95.72       91.19      6.66 o 
   0   2  10      181.19      168.30      8.14 o 
   1   2  10       82.12       83.87      8.61 o 
   2   2  10      871.00      828.80     26.79 o 
   3   2  10      359.31      427.13     35.34 o 
   4   2  10      253.96      262.41     80.88 o 
  -4   3  10      169.97      171.08     19.51 o 
  -3   3  10      306.73      283.71     18.00 o 
  -2   3  10     1738.79     1637.18     42.93 o 
  -1   3  10      330.63      344.55     15.17 o 
   0   3  10     2936.56     2749.67     52.23 o 
   1   3  10      385.42      377.68     15.08 o 
   2   3  10     1651.47     1689.35     50.86 o 
   3   3  10      338.09      334.19     25.56 o 
   4   3  10      162.72      156.20     20.96 o 
  -3   4  10      114.01      107.92     12.84 o 
  -2   4  10      198.43      187.83     12.87 o 
  -1   4  10       40.56       27.99      6.20 o 
   0   4  10      910.28      941.49     25.61 o 
   1   4  10       56.80       55.27      7.50 o 
   2   4  10      201.77      185.12     17.94 o 
   3   4  10      127.81      106.02     16.37 o 
  -3   5  10      295.97      261.09     18.71 o 
  -2   5  10      622.55      576.42     22.40 o 
  -1   5  10     4420.91     4092.13     91.86 o 
   0   5  10      132.02      128.55     10.52 o 
   1   5  10     4396.98     4201.78    100.01 o 
   2   5  10      591.95      590.59     35.36 o 
   3   5  10      297.99      265.43     24.53 o 
  -3   6  10      543.30      444.50     24.80 o 
  -2   6  10      222.76      199.74     14.52 o 
  -1   6  10      341.54      367.76     17.88 o 
   0   6  10      416.29      407.94     18.48 o 
   1   6  10      307.02      332.83     23.82 o 
   2   6  10      239.84      254.97     22.53 o 
   3   6  10      532.27      457.20     31.33 o 
  -2   7  10      313.99      313.03     18.48 o 
  -1   7  10      890.02      791.03     28.12 o 
   0   7  10      131.24      140.01     19.13 o 
   1   7  10      894.24      818.92     39.37 o 
   2   7  10      312.17      308.82     30.99 o 
  -2   8  10       97.59       80.80     12.59 o 
  -1   8  10      647.24      679.49     33.01 o 
   0   8  10       18.12        4.18     11.36 o 
   1   8  10      649.15      651.73     36.95 o 
   2   8  10       99.70      127.36     19.65 o 
   0   9  10      220.02      155.68     26.22 o 
   1   0  11      915.79      880.57     23.74 o 
   2   0  11      179.15      175.37     12.46 o 
   3   0  11       19.00       27.52      7.35 o 
   4   0  11        2.93        2.19      8.51 o 
  -4   1  11      218.35      197.82     16.83 o 
  -3   1  11     1026.14     1048.65     33.56 o 
  -2   1  11     1112.84     1099.81     28.86 o 
  -1   1  11     1655.55     1584.51     37.98 o 
   0   1  11     2297.80     2348.72     45.86 o 
   1   1  11     1664.01     1604.97     36.95 o 
   2   1  11     1086.40     1134.24     33.67 o 
   3   1  11     1071.42     1154.90     55.15 o 
   4   1  11      215.07      192.22     34.94 o 
  -4   2  11      131.53      137.95     21.03 o 
  -3   2  11      107.62      127.09     13.93 o 
  -2   2  11     2087.67     1963.50     49.81 o 
  -1   2  11      198.98      218.43     10.05 o 
   0   2  11      536.47      563.16     16.38 o 
   1   2  11      209.01      214.58     12.86 o 
   2   2  11     2110.57     2149.64     54.51 o 
   3   2  11      111.23      143.04     15.37 o 
   4   2  11      131.45       93.26     22.38 o 
  -3   3  11      995.47      974.56     35.46 o 
  -2   3  11     2693.33     2622.50     70.76 o 
  -1   3  11     2337.63     2236.07     78.18 o 
   0   3  11     2445.56     2514.65     53.31 o 
   1   3  11     2337.36     2233.34     50.27 o 
   2   3  11     2686.43     2772.00     71.15 o 
   3   3  11      987.92      963.98     43.96 o 
  -3   4  11      146.92      138.42     18.17 o 
  -2   4  11       34.40       27.59      7.29 o 
  -1   4  11     1649.99     1601.39     42.60 o 
   0   4  11      750.08      761.59     22.08 o 
   1   4  11     1631.71     1560.37     38.19 o 
   2   4  11       40.32       28.66      7.67 o 
   3   4  11      132.26      112.56     17.10 o 
  -3   5  11      441.26      394.48     23.13 o 
  -2   5  11     3248.21     3094.41     74.68 o 
  -1   5  11     2682.63     2614.47     63.89 o 
   0   5  11     2608.79     2596.01     63.25 o 
   1   5  11     2742.81     2507.35     65.86 o 
   2   5  11     3237.07     3112.80     98.04 o 
   3   5  11      452.46      422.98     30.43 o 
  -3   6  11       80.64       64.41     11.51 o 
  -2   6  11       24.86       19.59      7.21 o 
  -1   6  11      476.55      427.26     19.67 o 
   0   6  11      496.89      564.99     28.09 o 
   1   6  11      482.27      463.51     28.60 o 
   2   6  11       22.51       18.83     10.79 o 
   3   6  11       75.72       98.64     17.54 o 
  -2   7  11      379.49      369.67     20.45 o 
  -1   7  11       43.18       39.40      8.80 o 
   0   7  11       66.64       63.50     11.92 o 
   1   7  11       43.00       55.81     13.23 o 
   2   7  11      400.09      391.04     35.78 o 
  -1   8  11       70.24       41.88     11.66 o 
   0   8  11        2.84        8.44     12.42 o 
   1   8  11       66.31       59.55     17.87 o 
   0   0  12      120.79      131.35     11.03 o 
   1   0  12      422.73      468.05     16.50 o 
   2   0  12      214.36      268.10     15.48 o 
   3   0  12      112.64       94.83     11.03 o 
   4   0  12       75.71       87.13     15.28 o 
  -4   1  12      435.29      434.84     28.73 o 
  -3   1  12       41.96       28.61      7.72 o 
  -2   1  12     3638.78     3681.21     76.00 o 
  -1   1  12      703.55      689.33     20.83 o 
   0   1  12    17498.94    17564.98    294.41 o 
   1   1  12      705.36      683.15     20.68 o 
   2   1  12     3764.28     3801.37     87.86 o 
   3   1  12       45.85       49.36     16.50 o 
   4   1  12      451.49      468.68     42.40 o 
  -4   2  12      166.23      215.15     18.22 o 
  -3   2  12      315.22      273.41     17.16 o 
  -2   2  12      867.83      913.39     26.39 o 
  -1   2  12        7.77        3.24      4.30 o 
   0   2  12     1017.65      932.56     25.42 o 
   1   2  12       10.57        8.68      5.41 o 
   2   2  12      893.23      976.23     31.49 o 
   3   2  12      319.77      296.18     21.44 o 
   4   2  12      165.64      180.69     28.83 o 
  -3   3  12        2.73        8.93     15.50 o 
  -2   3  12     1686.42     1592.39     48.73 o 
  -1   3  12      459.04      458.29     16.77 o 
   0   3  12     4742.16     4660.56     91.99 o 
   1   3  12      434.67      431.71     17.45 o 
   2   3  12     1653.48     1683.34     49.03 o 
   3   3  12        6.36        5.80     10.86 o 
  -3   4  12       21.57       23.29      8.08 o 
  -2   4  12       22.42       18.52      7.02 o 
  -1   4  12       91.55       88.77     11.79 o 
   0   4  12       45.06       54.21      8.79 o 
   1   4  12       91.06       87.78      8.99 o 
   2   4  12       16.56       27.59      7.89 o 
   3   4  12       18.24       21.95     10.37 o 
  -3   5  12       53.04       61.00     11.50 o 
  -2   5  12      176.90      180.86     16.12 o 
  -1   5  12     4001.77     3969.96     91.78 o 
   0   5  12      169.62      144.43     12.18 o 
   1   5  12     4010.48     3849.67     94.55 o 
   2   5  12      193.95      210.13     20.65 o 
   3   5  12       48.84       48.12     14.20 o 
  -2   6  12        9.99       12.74      7.19 o 
  -1   6  12       63.75       69.09      9.93 o 
   0   6  12       51.96       54.13     11.59 o 
   1   6  12       79.68       73.74     32.54 o 
   2   6  12        7.19       15.26     11.62 o 
  -2   7  12      110.13      112.49     12.84 o 
  -1   7  12     2064.22     2019.46     55.49 o 
   0   7  12      238.81      246.63     20.94 o 
   1   7  12     2070.60     2103.31    120.56 o 
   2   7  12      108.93      123.63     19.01 o 
  -1   8  12      430.05      434.53     30.69 o 
   0   8  12      313.94      250.57     30.39 o 
   1   8  12      437.97      330.72     50.36 o 
   1   0  13      109.35      110.47      8.99 o 
   2   0  13      661.37      670.22     25.07 o 
   3   0  13       10.28        2.80      6.00 o 
  -3   1  13      990.77     1061.05     35.64 o 
  -2   1  13       39.48       46.41      8.36 o 
  -1   1  13     2315.27     2302.68     51.07 o 
   0   1  13      566.33      610.18     19.33 o 
   1   1  13     2311.51     2342.92     58.47 o 
   2   1  13       42.44       44.41      8.47 o 
   3   1  13      993.86     1121.97     44.37 o 
  -3   2  13      186.86      174.82     14.90 o 
  -2   2  13     1402.51     1411.47     36.42 o 
  -1   2  13     3573.14     3596.29     74.37 o 
   0   2  13     2581.32     2607.07     56.18 o 
   1   2  13     3617.14     3446.62     80.14 o 
   2   2  13     1395.81     1438.43     41.90 o 
   3   2  13      180.05      210.62     19.92 o 
  -3   3  13      366.26      305.14     36.44 o 
  -2   3  13      261.76      250.03     15.25 o 
  -1   3  13     1152.52     1128.31     33.19 o 
   0   3  13       29.50       35.50      6.92 o 
   1   3  13     1091.18     1108.86     30.76 o 
   2   3  13      279.89      262.80     19.56 o 
   3   3  13      346.49      372.51     34.51 o 
  -3   4  13      367.26      340.07     30.29 o 
  -2   4  13      943.53     1022.20     37.18 o 
  -1   4  13      778.38      763.62     28.24 o 
   0   4  13     4340.33     4154.13     95.01 o 
   1   4  13      740.37      691.10     22.86 o 
   2   4  13      919.74      956.64     34.35 o 
   3   4  13      374.64      374.63     29.01 o 
  -3   5  13      194.66      182.34     17.81 o 
  -2   5  13     1195.93     1197.30     51.63 o 
  -1   5  13      197.23      192.57     14.41 o 
   0   5  13     1080.94     1124.89     35.10 o 
   1   5  13      177.52      163.17     19.09 o 
   2   5  13     1177.44     1171.51     49.38 o 
   3   5  13      205.43      180.24     28.37 o 
  -2   6  13      151.63      160.40     16.14 o 
  -1   6  13     1309.97     1290.87     39.75 o 
   0   6  13     1646.58     1544.42     54.50 o 
   1   6  13     1325.13     1223.33     61.58 o 
   2   6  13      157.24      157.76     27.64 o 
  -2   7  13      459.22      528.70     28.63 o 
  -1   7  13       94.01       83.89     11.83 o 
   0   7  13      403.79      442.10     27.75 o 
   1   7  13       94.04       61.90     19.52 o 
   2   7  13      463.83      432.73     49.22 o 
  -1   8  13      229.94      190.05     21.31 o 
   0   8  13      233.14      227.97     30.10 o 
   1   8  13      226.65      191.41     29.23 o 
   0   0  14      849.94      894.95     39.19 o 
   1   0  14        6.19        5.86      4.82 o 
   2   0  14     2888.17     3139.43     76.73 o 
   3   0  14       20.07        7.13      6.59 o 
  -3   1  14       80.44       80.21     11.24 o 
  -2   1  14      290.31      291.16     17.23 o 
  -1   1  14      806.79      791.32     24.29 o 
   0   1  14      203.55      221.99     13.59 o 
   1   1  14      786.91      834.98     28.35 o 
   2   1  14      327.35      319.85     18.23 o 
   3   1  14       86.48      101.94     25.46 o 
  -3   2  14      200.72      215.74     22.64 o 
  -2   2  14     2796.33     2983.68     65.66 o 
  -1   2  14      186.39      177.87     11.70 o 
   0   2  14     3866.44     3812.94     78.25 o 
   1   2  14      223.91      228.92     14.88 o 
   2   2  14     2792.27     2919.59     72.47 o 
   3   2  14      211.19      203.63     19.81 o 
  -3   3  14      237.24      183.54     17.60 o 
  -2   3  14      266.31      264.94     18.77 o 
  -1   3  14     1011.48     1027.65     32.19 o 
   0   3  14      270.00      301.26     16.62 o 
   1   3  14     1025.30     1025.80     38.56 o 
   2   3  14      265.24      255.32     17.98 o 
   3   3  14      241.85      219.83     23.66 o 
  -3   4  14      529.65      605.90     43.52 o 
  -2   4  14       10.06       -1.42      6.48 o 
  -1   4  14      429.51      429.13     19.75 o 
   0   4  14       10.90       15.02      7.68 o 
   1   4  14      419.06      406.33     19.79 o 
   2   4  14        5.53        1.91      7.05 o 
   3   4  14      506.82      542.35     35.19 o 
  -2   5  14     1071.89     1071.81     40.35 o 
  -1   5  14      562.54      570.45     37.19 o 
   0   5  14      779.62      772.35     36.55 o 
   1   5  14      565.08      588.09     29.73 o 
   2   5  14     1093.19     1088.67     47.57 o 
  -2   6  14       76.71       69.53     14.91 o 
  -1   6  14      652.84      602.14     25.51 o 
   0   6  14      200.59      201.79     21.51 o 
   1   6  14      650.35      643.73     44.24 o 
   2   6  14       76.80       55.60     14.35 o 
  -1   7  14       57.96       49.49     13.57 o 
   0   7  14       36.53       30.02     18.68 o 
   1   7  14       69.71       77.81     19.98 o 
   1   0  15     2915.75     3003.64     64.91 o 
   2   0  15        8.62       14.81      6.84 o 
   3   0  15      223.73      241.06     18.15 o 
  -3   1  15      169.80      173.57     16.06 o 
  -2   1  15       60.66       65.26     10.17 o 
  -1   1  15      712.69      722.39     23.44 o 
   0   1  15        2.68        8.25      5.81 o 
   1   1  15      727.65      762.06     27.28 o 
   2   1  15       49.22       62.33      9.95 o 
   3   1  15      169.49      195.22     27.94 o 
  -3   2  15      476.94      500.07     25.35 o 
  -2   2  15      174.41      187.32     15.31 o 
  -1   2  15     4680.11     4698.81    104.82 o 
   0   2  15      473.97      469.18     20.17 o 
   1   2  15     4701.32     4734.92    107.41 o 
   2   2  15      167.29      183.87     15.06 o 
   3   2  15      464.91      543.45     31.54 o 
  -3   3  15       16.74       14.41      8.77 o 
  -2   3  15      197.19      213.55     15.69 o 
  -1   3  15      256.44      284.61     21.63 o 
   0   3  15       24.11       26.73      7.40 o 
   1   3  15      250.46      252.15     15.98 o 
   2   3  15      189.16      197.93     16.48 o 
   3   3  15       18.05        8.22     14.69 o 
  -3   4  15      130.71      109.93     26.48 o 
  -2   4  15      390.06      393.17     22.66 o 
  -1   4  15      194.87      194.38     20.51 o 
   0   4  15     3144.02     3088.51     75.88 o 
   1   4  15      209.69      216.53     15.46 o 
   2   4  15      405.21      439.25     23.94 o 
   3   4  15      116.51      116.37     18.74 o 
  -2   5  15      103.24      123.37     14.96 o 
  -1   5  15       67.44       46.07     10.37 o 
   0   5  15       71.74       99.53     12.00 o 
   1   5  15       75.33       71.97     12.77 o 
   2   5  15       99.35       70.55     39.47 o 
  -2   6  15      322.44      348.35     35.61 o 
  -1   6  15      150.19      117.38     16.92 o 
   0   6  15     1634.03     1634.29     59.00 o 
   1   6  15      160.33      142.25     23.32 o 
   2   6  15      346.01      302.81     32.46 o 
  -1   7  15       84.94       97.36     27.84 o 
   0   7  15      188.77      280.64     24.64 o 
   1   7  15       88.69       95.50     21.54 o 
   0   0  16       12.69        8.44      8.64 o 
   1   0  16      484.02      495.26     22.00 o 
   2   0  16      213.70      240.30     17.15 o 
   3   0  16       13.54       15.64      8.34 o 
  -3   1  16      280.64      252.75     19.35 o 
  -2   1  16      170.42      190.93     15.53 o 
  -1   1  16      286.01      284.26     16.96 o 
   0   1  16     1363.80     1332.09     38.23 o 
   1   1  16      287.30      252.33     16.16 o 
   2   1  16      153.21      170.36     19.54 o 
   3   1  16      278.60      313.84     25.36 o 
  -3   2  16      373.09      428.37     40.45 o 
  -2   2  16     1255.35     1344.21     42.25 o 
  -1   2  16     1410.93     1584.57     45.00 o 
   0   2  16     3773.01     3710.26     85.40 o 
   1   2  16     1420.26     1556.98     56.03 o 
   2   2  16     1252.93     1283.07     40.63 o 
   3   2  16      369.81      413.57     28.83 o 
  -3   3  16      135.52      111.97     20.54 o 
  -2   3  16       58.78       63.23     10.08 o 
  -1   3  16      174.16      196.44     15.16 o 
   0   3  16      244.20      230.90     18.09 o 
   1   3  16      167.11      154.16     13.63 o 
   2   3  16       62.12       63.66     11.07 o 
   3   3  16      149.03       97.89     17.66 o 
  -2   4  16      522.24      540.81     25.30 o 
  -1   4  16     1727.41     1811.18     50.28 o 
   0   4  16      565.89      589.37     24.57 o 
   1   4  16     1718.25     1753.32    108.44 o 
   2   4  16      497.38      508.29     29.91 o 
  -2   5  16      381.62      374.44     21.73 o 
  -1   5  16      349.35      316.78     22.06 o 
   0   5  16       22.91       25.84      8.30 o 
   1   5  16      357.14      391.82     38.16 o 
   2   5  16      378.29      388.50     35.36 o 
  -1   6  16      605.53      594.77     37.04 o 
   0   6  16     1200.06     1206.51     49.40 o 
   1   6  16      598.83      665.63     46.91 o 
   0   7  16      191.15      218.80     23.36 o 
   1   0  17     1058.22     1155.11     41.87 o 
   2   0  17      225.81      219.94     17.30 o 
   3   0  17      600.29      641.83     29.46 o 
  -3   1  17     1046.05     1264.30     52.30 o 
  -2   1  17      224.53      234.70     17.48 o 
  -1   1  17     1254.76     1282.96     39.23 o 
   0   1  17      235.21      241.13     15.41 o 
   1   1  17     1224.93     1114.37     40.46 o 
   2   1  17      224.46      208.71     16.76 o 
   3   1  17     1039.53     1201.83     50.42 o 
  -3   2  17      389.21      369.65     26.39 o 
  -2   2  17       93.00      100.43     12.79 o 
  -1   2  17     2005.90     2131.82     56.89 o 
   0   2  17       32.58       10.91      7.63 o 
   1   2  17     1996.29     2080.32     65.43 o 
   2   2  17       82.54       91.92     13.66 o 
   3   2  17      397.13      389.28     30.80 o 
  -2   3  17       70.61       44.66     11.15 o 
  -1   3  17      512.73      494.57     23.56 o 
   0   3  17       45.88       36.87      9.89 o 
   1   3  17      520.03      478.13     22.93 o 
   2   3  17       74.63       62.58     16.25 o 
  -2   4  17      185.02      204.54     18.90 o 
  -1   4  17      251.76      265.17     21.16 o 
   0   4  17      127.56      153.78     16.55 o 
   1   4  17      288.17      272.08     21.78 o 
   2   4  17      176.25      214.85     31.23 o 
  -2   5  17      638.21      651.44     29.14 o 
  -1   5  17      266.90      241.33     20.56 o 
   0   5  17      136.76      161.27     29.06 o 
   1   5  17      255.57      253.04     40.08 o 
   2   5  17      631.51      590.24     47.45 o 
  -1   6  17      121.45      118.87     16.01 o 
   0   6  17      371.49      424.79     34.56 o 
   1   6  17      126.49      125.78     23.14 o 
   0   0  18      540.56      551.31     41.96 o 
   1   0  18       39.07       61.84     11.31 o 
   2   0  18        1.49        1.31      8.55 o 
  -2   1  18      405.37      472.78     28.13 o 
  -1   1  18      462.53      536.90     28.42 o 
   0   1  18     1449.32     1440.60     41.99 o 
   1   1  18      437.33      446.50     25.25 o 
   2   1  18      368.70      411.71     23.06 o 
  -2   2  18       93.53      104.87     15.16 o 
  -1   2  18       28.13       25.89      8.34 o 
   0   2  18     1006.08     1009.72     45.83 o 
   1   2  18       25.60        9.80      8.09 o 
   2   2  18       86.20       67.75     19.39 o 
  -2   3  18      458.38      506.01     62.69 o 
  -1   3  18      827.28      899.76     32.78 o 
   0   3  18      534.49      556.15     32.42 o 
   1   3  18      821.02      833.08     35.08 o 
   2   3  18      501.72      606.83     46.00 o 
  -2   4  18        8.52       19.15      8.78 o 
  -1   4  18      219.57      231.94     20.88 o 
   0   4  18        9.51        1.84      7.57 o 
   1   4  18      224.69      211.44     20.22 o 
   2   4  18        7.42        9.40      9.78 o 
  -1   5  18     1538.04     1643.23     57.18 o 
   0   5  18      601.98      601.88     35.82 o 
   1   5  18     1530.11     1641.49     60.05 o 
   0   6  18       43.60       30.11     35.26 o 
   1   0  19      951.66      959.04     38.31 o 
   2   0  19        0.13        8.46      9.02 o 
  -2   1  19      285.31      331.75     25.02 o 
  -1   1  19     1528.52     1516.62     52.41 o 
   0   1  19      257.52      254.85     19.77 o 
   1   1  19     1523.65     1588.48     58.48 o 
   2   1  19      294.43      294.29     23.11 o 
  -2   2  19      210.54      210.62     21.13 o 
  -1   2  19        6.53       19.49      8.38 o 
   0   2  19      109.70      104.89     14.06 o 
   1   2  19        5.36       10.43      8.61 o 
   2   2  19      218.89      195.40     21.13 o 
  -2   3  19       47.38       30.18     11.06 o 
  -1   3  19      447.77      473.49     28.24 o 
   0   3  19       96.26       93.37     17.28 o 
   1   3  19      430.91      422.40     25.65 o 
   2   3  19       61.69       85.24     15.28 o 
  -1   4  19        8.57        7.84      9.71 o 
   0   4  19       22.15        2.38     14.75 o 
   1   4  19        7.96       -8.06     10.08 o 
   0   5  19     1026.66     1079.19     55.52 o 
   0   0  20        6.77       15.57     13.52 o 
   1   0  20      139.73      124.18     16.78 o 
   2   0  20       62.15       58.35     13.40 o 
  -2   1  20      941.20      967.46     42.24 o 
  -1   1  20      349.17      324.64     23.46 o 
   0   1  20      779.37      758.79     44.85 o 
   1   1  20      342.41      377.17     45.57 o 
   2   1  20      929.09      955.08     40.54 o 
  -1   2  20      311.12      296.15     23.28 o 
   0   2  20       23.56       32.98     11.46 o 
   1   2  20      312.47      314.88     22.96 o 
  -1   3  20        0.78       22.59     10.64 o 
   0   3  20      569.72      614.24     46.25 o 
   1   3  20        0.73       14.54      9.20 o 
   0   4  20      299.36      281.62     22.59 o 
   1   0  21      642.80      643.00     32.11 o 
  -1   1  21      255.80      252.51     21.86 o 
   0   1  21      367.92      399.23     29.94 o 
   1   1  21      251.91      245.74     21.49 o 
  -1   2  21      433.13      438.80     34.41 o 
   0   2  21      131.33      152.79     22.09 o 
   1   2  21      439.90      410.11     26.87 o 
   0   3  21      361.92      319.58     23.64 o 
   0   0  22     1875.12     1993.58    111.61 o 
   0   1  22       23.01        8.88      9.55 o 
                                                 
